# Supplementary material for: Treatment of Ankyloglossia: A Review
Source: Children (Basel). 2023 Nov 14;10(11):1808. doi: 10.3390/children10111808 (PMC10670877; doi:10.3390/children10111808)
Supplement: Supplementary file 1 [file children-10-01808-s001.zip]

Archive with 1 entries (1 files):
- children-2644559-supplementary.pdf
